# Supplementary material for: Spanish Validation of the PALMS (Physical Activity and Leisure Motivation Scale)
Source: Int J Environ Res Public Health. 2022 Aug 15;19(16):10064. doi: 10.3390/ijerph191610064 (PMC9408067; doi:10.3390/ijerph191610064)
Supplement: Supplementary file 1 [file ijerph-19-10064-s001.zip]

Archive with 2 entries (2 files):
- ijerph-1842708-SI.pdf
- ijerph-1842708-English vesion.pdf
